# Supplementary material for: Associations between Bovine Coronavirus and Bovine Respiratory Syncytial Virus Infections and Productivity, Health Status and Occurrence of Antimicrobial Resistance in Swedish Dairy Herds
Source: Antibiotics (Basel). 2021 May 27;10(6):641. doi: 10.3390/antibiotics10060641 (PMC8227817; doi:10.3390/antibiotics10060641)
Supplement: Supplementary file 1 [file antibiotics-10-00641-s001.zip]

Archive with 1 entries (1 files):
- antibiotics-1213211-supplementary.pdf
